# Supplementary material for: Phytoconstituent Profiles Associated with Relevant Antioxidant Potential and Variable Nutritive Effects of the Olive, Sweet Almond, and Black Mulberry Gemmotherapy Extracts
Source: Antioxidants (Basel). 2023 Sep 4;12(9):1717. doi: 10.3390/antiox12091717 (PMC10525884; doi:10.3390/antiox12091717)
Supplement: Supplementary file 1 [file antioxidants-12-01717-s001.zip]

Archive with 1 entries (1 files):
- antioxidants-2534459-supplementary.pdf
